# Supplementary material for: Evaluating the competence of the primary vector, Culex tritaeniorhynchus, and the invasive mosquito species, Aedes japonicus japonicus, in transmitting three Japanese encephalitis virus genotypes
Source: PLoS Negl Trop Dis. 2020 Dec 28;14(12):e0008986. doi: 10.1371/journal.pntd.0008986 (PMC7793266; doi:10.1371/journal.pntd.0008986)
Supplement: S1 Table — (XLSX) [file pntd.0008986.s005.xlsx]

## Sheet: Sheet1
	Primer/Probe	Sequence (5′–3′)	Genomic region	Product size (bp)	Reference
	JEV-GI-F	GATGGGAATTACTCAGCGCAAGT	E	70	[35]
	JEV-GI-R	TTTACGGTAACTCCAAATGCTCCT
	JEV-GI-Probe (JEen1082pb)	CTCAAGCAGCAAA
	JEV-GIII-F	GATGGGAATTACTCAGCGCAAGT	E	70	[35]
	JEV-GIII-R	TTTACAATAACACCCAATGCTCCT
	JEV-GIII-Probe (JE3en1082pb)	CCCAGGCGGCAAA
	JEV-GV-F	TGCGACAAACAAGCCGTGTA	M	87	[36]
	JEV-GV-R	TTGCACTGACACAGATCTTCTACTTCT
	JEV-GV-Probe	CGTTGCACGAGGACCAGGCACTC
	CvsTV-F	TATCACTACTGCTGCCTCGACG	RdRp	535	[34]
	CvsTV-R	CTCAAACTTCTCACTAGCAGTTGCC
	AejapNV1-F	GTTCGTACTGGCAGAGAGAACC	RdRp	284	[current study]
	AejapNV1-R	GATCGCAACGTAATTTGGAATCG
