# Supplementary material for: Evaluating the competence of the primary vector, Culex tritaeniorhynchus, and the invasive mosquito species, Aedes japonicus japonicus, in transmitting three Japanese encephalitis virus genotypes
Source: PLoS Negl Trop Dis. 2020 Dec 28;14(12):e0008986. doi: 10.1371/journal.pntd.0008986 (PMC7793266; doi:10.1371/journal.pntd.0008986)
Supplement: S2 Table — (XLSX) [file pntd.0008986.s006.xlsx]

## Sheet: Sheet1
	JEV Genotype	Virus strain (GenBank accession no.)	Passage history	Site origin and year of collection	Isolation source	Reference	Virus titer in blood (log10 FFU/ml)
	I	17CxIT-I4-D31 (LC513838)	C6/36 #3	Ishikawa, Japan, 2017	Cx. tritaeniorhynchus	[34]	8.9
			Vero #1
			C6/36 #1
	III	JaGAr 01 (AF069076)	unknown	Gunma, Japan, 1959	Cx. tritaeniorhynchus	[37]	8.6
			Vero #1
			C6/36 #1
	V	Muar (HM596272)	Vero #4	Muar, Malaysia, 1952	Human brain	[38]	7.1
			C6/36 #1
