# Supplementary material for: Evaluating the competence of the primary vector, Culex tritaeniorhynchus, and the invasive mosquito species, Aedes japonicus japonicus, in transmitting three Japanese encephalitis virus genotypes
Source: PLoS Negl Trop Dis. 2020 Dec 28;14(12):e0008986. doi: 10.1371/journal.pntd.0008986 (PMC7793266; doi:10.1371/journal.pntd.0008986)
Supplement: S3 Table — (XLSX) [file pntd.0008986.s007.xlsx]

## Sheet: Sheet1
	Species	Cx. tritaeniorhynchus			Ae. j. japonicus
		sample no.	JEV	CvsTV	sample no.	JEV	AejapNV1
		1	+	+	1	+	+
		2	+	+	2	+	+
		3	+	+	3	+	+
		4	+	+	4	+	+
		5	+	+	5	+	+
		6	+	+	6	+	+
		7	+	+	7	+	+
		8	+	+	8	+	+
		9	+	+	9	-	+
		10	+	+	10	-	+
		11	+	+	11	-	+
		12	+	+	12	-	+
		13	+	+	13	-	+
		14	+	+	14	-	+
		15	+	+	15	-	+
		16	+	+	16	-	+
		17	+	+	17	-	+
		18	+	+	18	-	+
		19	+	+	19	-	+
		20	+	+	20	-	+
		21	+	+
		22	-	+
		23	-	+
		24	-	+
	Total		21	24		8	20
